# Supplementary material for: Faster Cryptococcus Melanization Increases Virulence in Experimental and Human Cryptococcosis
Source: J Fungi (Basel). 2022 Apr 12;8(4):393. doi: 10.3390/jof8040393 (PMC9029458; doi:10.3390/jof8040393)
Supplement: Supplementary file 1 [file jof-08-00393-s001.zip]

Archive with 2 entries (2 files):
- Supplementary figures.pdf
- Supplementary table S1.xlsx
